# Supplementary material for: Diffractive Refractometer Based on Scalar Theory
Source: Polymers (Basel). 2023 Mar 23;15(7):1605. doi: 10.3390/polym15071605 (PMC10096849; doi:10.3390/polym15071605)
Supplement: Supplementary file 1 [file polymers-15-01605-s001.zip]

Archive with 1 entries (1 files):
- polymers-2269814-supplementary.pdf
